# Supplementary material for: Macrophage-augmented intestinal organoids model virus-host interactions in enteric viral diseases and facilitate therapeutic development
Source: Nat Commun. 2025 May 14;16:4475. doi: 10.1038/s41467-025-59639-9 (PMC12078800; doi:10.1038/s41467-025-59639-9)
Supplement: Supplementary file 7 — Source Data [file 41467_2025_59639_MOESM7_ESM.xlsx]

## Sheet: Fig. 1
				Organoid-1h			Organoid-12h			Mcarophage-1h			Mcarophage-12h			MaugOs-1h			MaugOs-12h
			IL6	24.7644	0.756053	0.245477	1.48729	0.131159	1.41677	4.61754	2.84005	0.483463	149.842	103.412	101.196	1.96105	1.09682	0.53435	876.685	618.307	1162.99
			IL1β	2.02534	0.812576	1.40737	0.459538	0.486397	0.554252	3.70278	2.48487	2.80638	40.5517	34.9718	38.6918	3.59463	4.14322	3.18809	10.8896	9.2045	10.7341
			TNFα	0.968935	0.893981	0.829959	0.975295	0.67728	0.844596	14.9716	22.2422	8.30056	24.5458	23.9442	23.8958	10.3816	10.7801	8.94147	4.79432	4.22849	5.54044
			IL8	2.18524	1.51224	1.39192	0.833974	0.621092	0.607965	4.35259	2.76788	4.9252	5.84382	5.10032	3.62227	3.1889	3.60902	3.0347	3.03192	2.26864	3.2752
			IL12	0.373917	0.028704	0.19871	1.03652	0.288035	3.35784	4.28536	1.32854	0.783118	1.64209	0.676884	1.78962	3.29108	1.0399	0.901673	3.45355	4.228	2.02278
			IL33	1.84407	1.06282	1.66185	0.329582	0.565337	0.490903	1.22229	1.29646	1.77677	2.40234	1.30586	1.66047	1.16634	1.4076	1.49239	4.65433	3.82169	3.8569
			IL18	1.40826	1.03241	1.10957	0.652619	0.373233	0.549059	1.05757	0.90791	0.806325	2.02225	1.82371	2.09565	0.941992	1.19737	0.968651	1.66266	1.22955	1.85948
			IL10	0.476437	0.435682	0.577307	1.54296	0.476797	2.44738	1.66129	1.2045	1.05685	7.99717	7.4686	8.3189	1.03339	1.39015	1.04712	3.20923	2.06537	3.56839
			TGFβ	1.16089	1.56674	0.757069	2.06604	1.98243	1.51158	1.28308	2.01537	0.715491	1.14451	0.510617	0.547906	1.10584	1.4342	1.51253	2.52194	1.85558	2.63203
			IFNα	0.399807	0.498337	0.812295	1.00107	0.751795	0.922001	0.776707	1.05811		0.436111		0.583179	0.720695	1.00505	1.00924	1.27812	1.06735	1.01244
			IFNβ	0.991163	0.505928	1.37086	0.341361	0.699641	0.362564	1.14658	1.42071	1.13008	0.453622	0.496339	0.306302	2.95333	1.11452	0.886082	1.18845	1.85043	0.404494
			IL1ß
			Ctrl	LPS
			12.8833	204.485
			9.68441	89.215
			11.0081	112.931
			15.1997	120.432
			p value=0.0286
				PBMC-MaugOs			iPSC-MaugOs
			IL6	25.9739	35.9135		1828.27	1516.18
			IL1β	144.396	135.568		620.911	539.769
			IL8	55.6156	68.3075		30.9551	31.5156
			IL12	96.392	92.8984		2.36577	2.03414
			TNFα	3.53344	3.81345		11.4025	9.71435
			IL10	2.85907	3.59446		2.00491	1.76561
			IL18	2.39552	2.7571		0.968298	1.01264
			iPSC-MaugOs			PBMC-MaugOs
			ctrl	LPS		ctrl	LPS
			7.47829	82.1554		6.92676	177.46
			8.25043	86.0162		5.71339	155.288
			12.1111	136.426		6.48554	189.924
			6.48554	98.2601		8.69165	160.804
			p value=0.0286			p value=0.0286

## Sheet: Supplementary Fig. 1
				10^5 M			10^6 M
			IL1ß	40.5517	34.9718	38.6918	5.01429	4.45621	3.51342
			IL6	149.842	103.412	101.196	175.252	116.07	88.1706
			IL8	5.84382	5.10032	3.62227	2.61806	4.39226	2.8488
			IL10	7.99717	7.4686	8.3189	0.557846	0.461887	0.412954
			IL12	1.64209	0.676884	1.78962	7.26801	3.64193	8.51599
			IL18	2.02225	1.82371	2.09565	0.604063	0.659853	0.581128
			IL33	2.40234	1.30586	1.66047	4.95214	3.18771	1.52319
			TNFa	24.5458	23.9442	23.8958	3.37897	2.63943	2.29466
			TGFß	1.14451	0.510617	0.547906	0.75959	0.737813	0.618393
			IFNa	0.436111		0.583179	170.068		4.33951
			IFNß	0.453622	0.496339	0.306302	0.328312	1.07445	0.689102
			IL1β-MaugOs		IL6-MaugOs
			10-1 BME	5-1 BME	10-1 BME	5-1 BME
			0.980371	0.814163	0.896354	0.288961
			1.02933	0.599722	1.10106	0.194574
			0.990298	0.591133	1.00259	0.128843
			IL1ß-Mcrophage		IL1ß-MaugOs
			1640 medium	expansion medium	1640 medium	expansion medium
			1.15858	0.098249	0.980371	0.320785
			1.02963	0.110292	1.02933	0.276686
			0.811793	0.098708	0.990298	0.492183
			IL6-Macrophage		IL6-MaugOs
			1640 medium	organoids medium	1640 medium	expansion medium
			1.38542	0.011923	0.896354	0.040806
			0.917567	0.007564	1.10106	0.028285
			0.697014	0.01011	1.00259	0.091265
				Expansion Medium				0% FBS RIPM				4% FBS RIPM
			12	1145	1168.5	1053	1298	1306	1321	1110	991	1120.5	776.5	898	1073.5
			24	2150.5	1532	1584.5	1719.5	1615	2020	1623	1994.5	1550.5	1183	1381.5	1261.5
			36	1846	2925.5	2304	2122.5	1477.5	1617.5	1673.5	2191.5	999.5	1337.5	1471	1429
			48	1745.5	1847.5	1868.5	1870	1272.5	1436.5	1288	1299.5	1124	839.5	833	749
				OM-separate			MaugOs
			IL-1ß	1.36009	1.0381	0.601804	0.916902	0.742315	0.545029
			IL10	1.56001	0.874429	0.565563	1.25868	1.26198	1.19411
			IL18	1.34296	0.700674	0.956369	1.62594	2.01107	1.38084
			TNF a	1.08268	0.988297	0.92902	0.8551	0.445429	0.574469
			IL6			IL8
			Ctrl	LPS		Ctrl	LPS
			564.161	18830.9		152.059	7026.61
			1309.05	5826.19		113.782	7969.5
			837.513	8908.23		135.472	5856.61
			741.84	6933.26		141.852	6211.31
			p value=0.0286			p value=0.0286

## Sheet: Fig. 2
			1hpi	12hpi	24hpi	36hpi
			1.20685	869.922	2686.7	5562.35
			0.793152	1637.74	2665.74	11931.7
			1hpi	12hpi	24hpi	36hpi
			1.03146	3086.13	1045.38	12313.5
			0.968545	919.904	2052.93	3862.36
			1h	36h
			2.5	2.8	p value=0.0286
			1.2	4.75
			2.4	4.8
			1.2	3.57
			1h	36h
			2.57	4.25	p value=0.0286
			1.2	4.8
			1.2	3.8
			2.75	4.57
				EV1-1hpi			EV1-12hpi			EV1-24hpi			EV1-36hpi			EV6-1hpi			EV6-12hpi			EV6-24hpi			EV6-36hpi
			IL1ß	0.753371	0.770018		1.00056	1.17086		0.906359	1.11745		1.5102	1.37682		1.0756	1.53585		1.2217	1.53853		1.13354	1.27308		1.50523	1.74648
			IL6	0.601043	1.90157		1.12422	7.44314		2.42151	0.221674		1.35237	3.33788		0.642897	3.03704		42.7865	1.41484		3.24259	0.382522		0.109135	1.63383
			IL8	1.05678	0.889426		1.19679	1.38064		1.61766	1.64485		2.91712	4.42983		1.20827	1.82089		0.991441	1.43296		1.34788	1.07358		2.20225	2.30919
			IL10	1.53405	1.01207		1.31922	1.20057		0.937331	1.0248		1.01762	1.88228		1.49836	1.79435		1.25941	1.35534		1.21406	1.11327		2.2329	1.98571
			IL12	0.086464	0.547989		0.132326	3.66067		0.12343	0.140782		0.073613	0.87984		0.280818	0.818201		0.269459	0.109779		76.4444	2.67579		0.741775	0.009956
			IL18	1.1146	1.04432		1.12613	1.082		0.889821	0.81443		0.897533	1.43803		1.16373	1.8679		1.01182	1.03856		0.918081	0.932554		1.46319	1.16138
			IL33	1.1499	1.01763		1.0721	1.10366		1.28609	1.53901		0.489659	0.642049		1.0468	1.61488		0.874502	0.874034		1.06143	1.3132		1.33277	1.03642
			TNFa	1.0018	0.902271		1.75143	2.137		1.07003	1.50576		2.9089	4.91383		0.813824	1.09945		1.31831	1.18865		1.0932	1.27234		3.19387	3.28146
			TGFß	1.41877	1.24639		1.52548	1.43236		1.14606	1.04609		1.14704	1.629		0.845522	0.807706		1.40055	0.87317		1.352	1.25221		1.78717	1.44353
			IFNa	0.573164	0.642754		1.28598	0.624257		0.449359	0.58716		1.088	0.906947		0.245947	0.498799		0.718761	0.617558		0.556208	0.797125		0.987673	0.935114
			IFNß	0.590883	4.30952		1.89678	0.947207		17.6004	14.6732		33.3456	36.9281		1.11127	0.889751		1.8756	1.74797		6.66157	6.20646		8.58104	28.1357
			IRF1	1.4895	0.940208		1.95641	1.89352		1.20006	1.87269		2.12383	5.00408		1.188	1.37986		2.20772	1.08066		0.989475	1.35031		4.6541	4.76751
			ISG15	0.906693	0.875606		0.98211	1.10205		5.88209	8.86911		23.8816	60.0878		0.925756	0.802284		0.694916	0.440546		26.2298	21.7216		45.9002	58.938
			IRF9	1.30081	1.00325		1.19177	1.29715		1.63351	2.01284		2.46659	3.74847		0.952422	1.11669		1.50185	1.09892		1.68105	1.88606		3.00775	3.8647
			MX1	2.3317	1.06631		2.04444	1.76781		9.73936	14.4312		23.1998	22.5324		0.75236	1.12747		2.92444	1.69066		14.8973	9.32576		19.233	28.0475
			STAT1	1.44479	1.16498		1.43548	1.54586		2.12786	2.62246		4.09127	5.65219		1.14786	1.18134		1.55919	0.798273		3.04486	2.28064		3.98272	5.9636
			IFIT1	2.64748	1.28571		7.51032	8.34437		27.7562	49.4456		76.3854	131.805		1.06098	1.62846		14.6192	7.77718		35.8593	26.7718		95.7319	124.037
			1hpi	12hpi	24hpi	36hpi
			1.10902	8134.93	8765	9540.12
			0.890982	11460.2	13358.8	8289.74
			1h	36h
			1.2	2.4	p value=0.0286
			1.2	3.8
			1.2	2.5
			1.2	3.57
				RV-1hpi			RV-12hpi			RV-24hpi			RV-36hpi
			IFNa	1.00287	1.31119		1.09658	0.784026		0.744518	0.848184		0.378833	0.331952
			IFNß	0.688862	0.633283		1.04867	0.828867		1.62688	1.49897		3.21864	4.90317
			IRF1	1.30795	0.909432		1.24273	1.04305		1.23944	1.28543		1.12469	1.00015
			ISG15	1.96217	2.7572		7.11305	14.8166		6.01055	10.5589		3.74624	5.57497
			IRF9	1.03692	0.767303		2.3349	2.05762		2.22752	2.01025		2.09132	1.85165
			MX1	1.18358	0.66121		12.942	15.5948		11.3844	11.8475		7.49431	9.63149
			STAT1	1.07827	0.954554		2.46752	2.29515		2.86017	3.05806		3.42993	3.58284
			IFIT1	0.903278	0.753089		19.1579	25.9559		17.6878	27.9123		11.4028	18.2044
			Ctrl	RV
			25.7891	173.158	p value=0.0286
			22.9211	177.019
			22.0387	169.297
			16.6337	150.545
			1hpi	12hpi	24hpi	36hpi
			0.858502	179.723	822.466	3623.39
			0.890359	232.343	960.339	868.757
			1.25114	641.465	1331.88	2158.01
			1h	36h	p value=0.0286
			1.2	3.4
			1.2	2.75
			1.2	3.25
			1.2	3.8
				OC43-1hpi			OC43-12hpi			OC43-24hpi			OC43-36hpi
			IFNa	0.789886	0.331437	0.608668	3.29253	2.69258	2.25631	2.17404	2.59718	0.540846	1.23948	6.67943	0.44585
			IFNß	0.715227	0.659799	0.568183	1.40492	1.68372	0.57924	1.97122	1.27726	4.62637	19.0341	14.1831	18.617
			IRF1	1.00713	0.880225	0.958766	1.06171	1.13572	1.36631	0.986192	1.19631	1.27408	1.56955	1.16792	1.58167
			ISG15	6.00925	4.25759	0.619838	1.2961	0.897921	0.59618	1.24319	1.21449	3.39987	5.0769	1.24036	7.54115
			IRF9	1.85658	1.5031	1.17705	1.84447	2.02297	1.55016	1.16148	1.452	1.71494	1.70023	0.551636	1.51824
			MX1	0.926552	0.809414	0.937662	1.05666	0.563042	0.794741	1.60492	1.92668	4.28505	4.04094	0.434357	4.85222
			STAT1	1.01947	1.04644	1.18353	2.14566	1.47367	2.04476	1.30264	1.31855	1.73439	2.02225	0.570843	2.81175
			IFIT1	0.299451	0.431366	0.365799	0.775474	0.644485	0.856935	1.72813	2.47499	7.50795	4.48072	0.635024	8.52162
			Ctrl	OC43
			42.7762	3300.22	p value=0.0286
			48.0709	2899.59
			22.4799	2680.08
			18.2883	2498.19
			OC43	1 h				36 h
			donor#2	0.962825	1.03717	1.06019	0.827938	3068.22	3541.86	4376.5	3826.88	p value=0.0286
			donor#3	1.1255	1.00509	0.900512	0.859492	4157.8	4834.65	5462.47	5204.14	p value=0.0286
				donor#2			donor#3					donor#2			donor#3
			IL6	150.943	179.997		97.3774	166.876			IFNβ	7.25238	8.03305		23.2633	34.0885
			IL1β	19.5057	14.5848		15.731	23.41			IFIT1	2.50224	2.40299		5.34398	7.96429
			IL8	5.44585	5.16207		7.37399	8.29764			MX1	3.42377	3.47042		5.12535	8.56342
			TNFα	5.7256	4.3606		6.94021	9.54874			ISG15	3.31319	2.51509		3.7471	5.91047
			IL10	2.98435	2.3816		4.58677	4.78637			STAT1	2.18847	2.13869		2.56455	3.9265
			IL18	1.6759	1.59806		2.20589	2.12894			IRF9	1.7635	1.55031		1.85467	2.19675
			IL33	1.6024	1.12665		0.740551	1.09666			IFNα	1.32937	1.92894		1.66318	1.27755

## Sheet: Supplementary Fig. 2
			EV1-organoid			EV6-organoid
			1h	36h		1h	36h
			0.524686	128.386		0.764867	2982.58
			1.47531	98.1841		1.23513	3114.38
			EV1-macrophage			EV6-macrophage
			1h	36h		1h	36h
			0.570628	4952.56		1.12004	208500
			1.42937	4419.86		0.879957	253071
				EV1-O-1h			EV1-O-36h			EV6-O-1h			EV6-O-36h
			IL1ß	0.601621	0.840226		2.40899	2.07188		0.552456	0.769089		3.48303	4.92259
			IL6	0.493653	24.7501		3.77277	0.242731		1.00259	1.63603		4.38428	97.1133
			IL8	1.03047	1.13432		4.14665	4.5145		1.23409	1.13506		8.02328	8.25406
			TNFα	0.755457	1.04381		7.40962	10.6862		0.877681	0.893673		7.15519	18.2155
			IL18	0.922234	0.893236		0.925693	0.86068		0.966406	0.811587		1.52595	1.91277
			IL33	0.92757	1.07862		1.75147	1.54175		0.821472	0.783947		2.05843	2.14402
			TGFß	0.961429	1.1484		0.749106	0.793953		0.878426	0.956183		0.482922	0.385202
			IFNα	9.77673	1.47516		1.58547	1.45152		1.79401	0.467252		3.43523	5.44976
			IRF1	1.1017	1.51723		2.42672	2.31728		1.02293	1.25727		2.88994	3.14853
			STAT1	0.857216	1.04836		7.27468	6.82355		0.948992	0.961389		10.425	10.4994
			IRF9	0.840308	1.17809		6.34479	6.0008		1.318	1.32126		7.71511	7.64404
			IFNß	2.13685	0.203437		14.5633	20.1422		1.16381	0.195121		46.5966	33.869
			ISG15	0.905257	0.31445		100.146	61.2076		0.314156	0.38346		84.9099	67.1783
			MX1	1.10873	1.01922		76.8739	60.2869		1.3049	1.26297		98.7756	122.656
			IFIT1	4.05815	1.22271		475.616	322.91		0.96105	0.405662		593.541	728.647
				EV1-M-1h			EV1-M-36h			EV6-M-1h			EV6-M36h
			IL1ß	0.460393	0.303978		0.735698	0.946113		0.419398	0.462852		1.75191	2.63321
			IL6	0.037701	0.32072		0.087177	0.004387		1.08417	0.633239		0.023926	1.70179
			IL8	0.951174	0.765189		1.15505	1.24288		0.81032	0.705823		11.5974	14.1056
			TNFα	0.61402	0.423473		1.2871	1.27804		0.562353	0.381512		1.42999	1.68577
			IL10	0.737448	0.725961		0.945038	0.741504		0.571947	0.958484		0.47768	0.467361
			IL12	0.993946	0.723796		0.708734	0.095865		0.096401	3.96756		0.690331	0.350484
			IL18	1.17266	1.10217		0.981332	0.817515		1.73607	2.02145		0.654402	0.626297
			IL33	0.976215	0.795563		0.086392	1.56866		0.557948	0.965243		0.257464	0.244361
			TGFß	0.876168	0.780226		1.00022	1.11616		0.769478	0.676958		0.530002	0.76213
			IRF9	1.05492	1.24036		0.800337	1.02916		1.09764	0.963165		0.899305	0.927871
			MX1	1.35521	2.10717		1.03405	2.69905		0.939312	0.9644		2.57423	2.16902
			IFIT1	1.42959	7.13306		0.661987	1.97473		1.09674	0.857605		1.0082	1.24927
			STAT1	0.998546	1.33416		1.00338	1.11284		1.0186	0.890873		0.83215	0.761459
			IRF1	1.03056	1.34525		0.95143	0.872419		1.07129	0.960906		1.13868	0.910218
			ISG15	0.737298	0.913843		0.951157	0.990145		0.604898	0.38561		1.6315	1.1442
			IFNß	1.12747	0.582786		1.10696	0.527751		0.48312	0.301468		11.9986	3.98015
			RV-organoid
			1h	36h
			1.55186	20271.1
			0.448137	25128.5
			RV-macrophage
			1h	36h
			1.11146	25.0933
			0.888537	16.8477
				RV-O-1h			RV-O-36h
			IFNα	0.577441	7.85762		0.669249	0.882835
			IRF1	1.13617	1.37064		1.32703	2.04302
			STAT1	1.50902	1.17209		3.75443	5.56822
			IRF9	0.966256	1.81506		2.97448	4.13161
			IFNß	0.837322	5.14577		3.61051	8.16576
			ISG15	0.918499	2.23492		15.33	13.8882
			MX1	1.05813	1.30059		27.7169	45.0061
			IFIT1	1.07776	4.08417		60.9996	81.1395
				RV-M-1h			RV-M-36h
			IL1ß	1.27459	0.929104		5.90925	5.04713
			IL6	1.12335	3.06151		42.9721	36.6606
			IL8	2.67156	2.10135		78.5064	67.7142
			TNFα	3.75844	5.43704		1.00077	1.0117
			IL10	0.787212	0.854645		0.518045	0.477262
			IL12	0.037603	0.132072		1.45207	1.46856
			IL18	0.644175	0.62006		0.444556	0.405826
			IL33	0.37244	0.299262		7.56772	5.98202
			TGFß	1.04963	0.723907		0.529923	0.604095
			OM-ctrl	OM-RV
			1.0441	12.8184
			0.9559	10.3584
			0.978674	9.97715
			1.02133	11.1253
			p value=0.0286
			OC43-organoid
			1h	36h
			0.730312	72.207
			1.26969	253.935
			OC43-macrophage
			1h	36h
			1.03006	1207.09
			0.969941	992.994
				OC43-O-1h			OC43-O-36h
			IFNα	1.15697	0.809911		0.937164	0.990368
			IRF1	0.89427	0.844657		1.08611	0.836066
			STAT1	1.15542	1.05631		1.67045	1.36781
			IRF9	0.988233	1.02258		1.91551	2.46128
			IFNß	0.94732	0.839887		3.30206	5.86476
			ISG15	1.03784	1.21814		10.6099	26.2413
			MX1	1.31575	0.965041		4.83871	8.1774
			IFIT1	0.795358	1.96702		9.35104	14.0292
				OC43-M-1h			OC43-M-36h
			IL1ß	0.961593	1.13636		3.80391	3.16061
			IL6	4.546	4.72673		54.3363	77.3354
			IL8	2.17783	2.81141		265.441	188.782
			TNFα	4.27885	7.37205		12.5526	15.6235
			IL10	0.739944	0.913292		2.70398	2.51335
			IL12	0.013609	0.013672		1.99379	3.79128
			IL18	0.543609	0.481965		0.524509	0.443939
			IL33	0.569498	0.449241		1.72968	2.28887
			TGFß	0.704965	0.909058		0.642826	0.59185
			OM-ctrl	OM-OC43
			1.00197	72.5811
			0.998028	81.6518
			0.918004	81.3843
			1.082	70.275
			p value=0.0286
			IL-6			IL8			TNF α
			Ctrl	OC43		Ctrl	OC43		Ctrl	OC43
			106.297	10808		3258.23	13783.4		171.017	6509.73
			140.466	7227.12		3865.05	16134.6		197.83	8602.71
			386.483	8778.39		546.312	39542.9		125.051	9587.92
			386.483	12338.8		679.006	37880.4		139.607	10112.7
			p value=0.0286			p value=0.0286			p value=0.0286
			ELISA
			Ctrl O-iM	OC43 O-iM
			48.2915	168.415
			37.4815	140.507
			39.6876	125.395
			65.9405	133.889
			p value=0.0286
			ELISA
			Ctrl O-PM	OC43 O-PM
			49.3946	438.003
			40.3495	236.032
			46.6369	302.216
			68.3672	289.31
			p value=0.0286

## Sheet: Fig. 3
			Ctrl	OC43	EV1
			1.01511	1.66632	1.34475		p ctrl vs OC43 value=0.0286
			0.94556	1.70596	1.19861		p ctrl vs EV1 value=0.0286
			1.12171	1.86959	1.13879
			0.917615	2.37891	1.34444
			Ctrl	OC43
			55.7923	171.172
			39.6876	129.256
			63.624	125.726
			39.1361	170.952
			p value=0.0286
			Matrigel-ctrl	Organoid-ctrl	Organoid-oc43
			678.4	1186.6	1993		p Matrigel-ctrl vs Organoid-ctrl value=0.0286
			516.8	1031.4	1946.8		p Matrigel-ctrl vs Organoid-oc43 value=0.0286
			217.6	1549.2	1845.4		p Organoid-ctrl vs Organoid-oc43 value=0.0286
			143.4	936	1939.4

## Sheet: Supplementary Fig. 3
				EV1			Other gene
			Ctrl-O	0	0	0	46782156	55841136	46805064
			EV1-O	10382447	8158315	8298305	38006949	33967251	35104165
			Ctrl-M	0	0	0	47505028	56251648	48410992
			EV1-M	15116	17469	11327	50856976	48808613	54925141
			Ctrl-OM	0	0	0	43173988	42492510	43460928
			EV1-OM	5901800	4139026	3339936	77005764	47621308	40779466
				OC43			Other gene
			Ctrl-O	0	0	0	46782156	55841136	46805084
			OC43-O	73860	84142	71020	44998090	46368130	46014654
			Ctrl-M	0	0	0	47505028	56251648	48410992
			OC43-M	121754	111559	171552	44593998	41941551	45905914
			Ctrl-OM	0	0	0	43173988	42492510	43460928
			OC43-OM	187173	170772	144090	67877511	62507714	50536400
			Ctrl	OC43
			1.06794	50.8879
			0.93206	48.7537
			1.15095	59.575
			0.849051	62.1204
			p value=0.0286

## Sheet: Fig. 4
			Vliin			Muc2			CHGA
			UD	EC		UD	G		UD	EEC
			1	2.65823		1	100.584		1.27	26576.1
			1.14315	2.19239		1.09957	28.2872		0.242767	7518.34
			0.957004	2.12586		0.848088	8.61044		0.337413	24374.9
			0.899844	2.03384		1.05235	265.197		2.14982	14311.4
			p value=0.0286			p value=0.0286			p value=0.0286
				Undiffrentiated			Enterocyte			Goblet			enteroendocrine cell
			IL8	276.319	369.769		77.0556	60.5136		2.3988	2.61277		3.74154	3.54127
			IL1ß	36.5459	39.4098		28.1044	34.2631		1.3306	1.52147		1.89232	1.99949
			TNFa	18.9282	22.1828		9.39265	9.89979		4.14399	3.06488		10.9202	8.55446
			IL10	3.21572	3.53848		4.61522	4.2428		7.51581	8.82912		2.50539	3.03583
			IL18	1.36514	1.95225		1.70845	1.39415		0.449953	0.397253		0.548118	0.530174
			STAT1	2.92857	2.43404		2.55992	3.51942		0.637351	0.878061		0.754083	0.745974
			ISG15	6.03901	4.76329		3.69937	7.0596		0.959674	0.753656		0.503687	0.443705
			IFNß	15.1487	22.6157		11.4767	13.0931		0.964402	0.21486		2.00466	0.661464
			MX1	16.1762	11.2833		17.06	29.888		0.686795	0.771647		0.824284	0.523468
			IFIT1	19.1627	12.4921		22.6075	44.1367		0.553538	0.636826		0.760439	0.622512
			UD	EC
			36.5459	28.1044
			39.4098	34.2631
			39.1358	24.5432
			37.9715	21.881
			p value=0.0286
			UD-ctrl	UD-OC43	EC-ctrl	EC-OC43		p UD-ctrl vs UD-OC43=0.0286
			1.11521	11.0005	2.33647	7.83212		p EC-ctrl vs EC-OC43=0.0286
			0.711968	11.1503	3.21209	6.79521		p UD-OC43 vs EC-OC43=0.0286
			1.03456	20.6784	2.97014	9.04186
			1.13826	14.4569	3.14296	8.13168
			UD	EC	G	EEC		p EC vs G=0.0286
			1.0064	1.37577	0.015426	0.001714		p EC vs EEC-OC43=0.0286
			0.993595	0.842126	0.008785	0.011892		p UD vs EC=0.6857
			0.845691	1.07791	0.006545	0.00199
			1.15431	1.09433	0.009134	0.003702
				1h				48h
			UD	216628	347617	233226		3940088	3110581	4676051
			EC	117988	471659	161464		5635261	2881761	5518068
			G	158611	67715.2	94365.6		45008.9	51054.1	52817.3
			EEC	125	127529	303584		135434	206323	235729

## Sheet: Supplementary Fig. 4
				undifferetiated			enterocyte			goblet			enteroendocrine cell
			1h	152584	142318	178750	758326	468182	1271338	740447	516428	599018	69560	460163	1458146
			48h	6824252	156000000	30355817	10097413	22516303	1549586		12547.9	1229.58		1189313	967313
				Teer
			1	184	180	185
			3	327	300	325
			5	470	380	400
			7	500	460	490
			9	503	512	497
			11	506	487	497
			13	460	420	457
			15	420	380	410
			undifferentiation	apical			basal
			1h	216628	347617	233226	125	125	125
			48h	3940088	3110581	4676051	304.443	278.871	125
			enterocyte	apical			basal
			1h	117988	471659	161464	125	125	125
			48h	5635261	2881761	5518068	125	125	22.1888
			goblet	apical			basal
			1h	158611	67715.2	94365.6	125	125	125
			48h	45008.9	51054.1	52817.3	125	125	125
			enteroendocrine cell	apical			basal
			1h	125	127529	303584	125	125	125
			48h	135434	206323	235729	125	113.651	125

## Sheet: Fig. 5
				50mM acetate&LPS 12h		10mM propionate&LPS 12h		50mM propionate&LPS 12h		5mM butyrate&LPS 12h		50mM butyrate&LPS 12h
			IL-1ß	0.40926	0.518257	3.75691	3.46779	5.98089	10.9579	7.53895	6.51806	7.99023	9.0351
			IL-6	0.013464	0.12399	0.29885	0.376018	0.031894	0.70569	0.050605	0.208684	0.480667	0.054104
			IL8	0.290967	0.432273	0.59882	0.516725	0.81873	3.21023	0.966907	0.733074	0.887944	1.08199
			IL10	0.144902	0.126829	0.15688	0.076179	0.033218	0.090987	0.072006	0.052789	0.011351	0.028417
			IL18	0.967377	0.985529	6.61747	4.63788	1.07201	4.99665	8.14798	3.91315	0.91863	1.20148
			IL33	0.598295	0.775403	8.27258	6.31154	2.69105	12.6886	3.06026	1.66154	2.63347	3.33878
			TGFß	2.02462	1.89631	0.443128	1.15135	1.30458	1.01677	0.677824	1.10172	1.09999	1.24813
			TNFa	0.245264	0.276653	0.630899	0.771316	0.788999	0.761385	0.962669	1.20961	1.02074	1.16188
			Ctrl	LPS	Acetate	p LPS vs acetate=0.0286
			0.89311	6.28521	1.8195
			0.82976	10.4896	2.00162
			1.11481	12.1682	2.08871
			1.16232	12.8175	1.9066
			Ctrl	LPS	Acetate	p LPS vs acetate=0.0286
			0.86916	3.70627	1.61287
			0.75898	4.42244	1.28233
			1.1997	4.53261	2.43921
			1.17215	4.94578	1.28233
			Ctrl	LPS	Acetate	p LPS vs acetate=0.0286
			1.02935	68.6089	10.2082
			0.88105	59.983	9.35244
			0.96756	76.657	5.89839
			1.12203	79.3016	4.01071
			Ctrl	OC43	Acetate	p LPS vs acetate=0.0286
			1.07708	18.8476	3.45129
			0.830414	15.0037	2.05349
			0.933194	23.1746	1.88904
			1.15931	22.5169	2.2796
			Ctrl	OC43	Acetate	p OC43 vs acetate=0.0286
			1.2536	46.6738	2.97186
			0.818858	106.254	4.00696
			0.963771	50.2966	2.24729
			0.963771	45.9906	2.53712
			Ctrl	OC43	Acetate	p OC43 vs acetate=0.0286
			1.11828	56.7912	28.1722
			0.535958	67.3216	10.9815
			1.09402	76.651	15.0577
			1.25174	78.9803	11.8792
			Ctrl	OC43	Acetate	p OC43 vs acetate=0.0286
			1.04734	2.38906	1.54222
			0.959802	1.91919	1.48506
			0.963375	1.84237	1.59582
			1.02948	2.29437	1.37071
			Ctrl	RV	Acetate	p RV vs acetate=0.0286
			1.18051	7.92643	3.74558
			1.04923	8.10315	3.73548
			1.00884	7.7497	3.80617
			0.761419	6.89131	3.1649
				PBMC MaugOs
			Ctrl	LPS	Acetate
			0.996035	25.5179	7.73716	p LPS vs acetate=0.0286
			0.821558	22.3297	9.41848
			0.932589	27.3102	8.8316
			1.24982	23.1228	8.81574
				iPSC MaugOs
			Ctrl	LPS	Acetate
			0.600426	7.15893	3.47291	p LPS vs acetate=0.0286
			2.0793	7.11853	3.77587
			1.36229	7.18417	3.82132
			1.32694	7.54268	3.50321
				PBMC MaugOs
			Ctrl	OC43	Acetate	p OC43 vs acetate=0.0286
			0.964982	8.55691	0.833529
			0.788275	4.61117	0.964982
			0.911108	5.90415	1.35934
			1.33563	5.65202	1.30977
				ipsc MaugOs
			Ctrl	OC43	acetate
			1.02495	5.93023	3.52349	p OC43 vs acetate=0.0286
			0.94512	6.41717	2.97269
			0.829373	6.21761	2.78909
			1.20056	6.68459	2.53764
			Relative RNA level (fold change)
			CTRL	LPS	OC43	LPS oc43	LPS OC43 acetate
			1	30.4856	22.1321	65.7708	2.62921		p OC43 vsLPS OC43=0.0286
			1.00792	30.6174	27.8995	59.8461	4.77152		p LPS vsLPS OC43=0.0286
			0.840414	35.4017	26.9067	85.6835	3.61652		p LPS OC43 vsLPS OC43 acetate=0.0286
			1.15166	27.8665	26.6017	72.5828	3.54648
			Relative protein level (fold change)
			Ctrl	LPS	OC43	LPS+OC43	LPS+OC43+Acetate
			1.09486	5.20078	6.58297	30.2293	1.13551		p OC43 vsLPS OC43=0.0286
			0.728982	3.18169	4.0083	46.9375	2.20603		p LPS vsLPS OC43=0.0286
			0.945796	3.53402	4.61809	23.7655	1.31167		p LPS OC43 vsLPS OC43 acetate=0.0286
			1.23037	3.85924	5.36339	24.9986	1.0542
			OC43	Acetate
			0.980359	0.296093
			1.01964	0.181698
			0.917707	0.237105
			1.08229	0.224596
			p value=0.0286
			OC43	Acetate
			0.995792	1.05431
			1.00421	2.13402
			0.97941	1.62155
			1.02059	1.32355
			p value=0.0286
			OC43	Acetate
			1.15824	0.340158
			0.841759	0.410444
			1.01277	0.742992
			0.987234	0.948608
			p value=0.0571
			RV	RV+Acetate
			1.05914	2.81019
			0.940862	2.04409
			0.985871	1.94958
			1.01413	1.66494
			p value=0.0286
			EV1	EV-1 acetate			EV6	EV-6 acetate
			0.76842	1.98672			0.744161	6.57182
			1.23158	1.55559			1.25584	10.7699
			0.937128	5.75049			0.971466	5.0873
			1.06287	4.14227			1.02853	6.93765
			pEV1 vsEV1 acetate=0.0286				pEV6 vsEV6 acetate=0.0286

## Sheet: Supplementary Fig. 5
				1h				12h
			LPS	0.91097	0.887694	0.991453	1.00285	1.02432	1.01978	1.0649	1.20787
			LPS&50mM acetate	0.983661	0.879928	1.06082	0.976333	1.09843	1.03501	1.04956	1.14257
			LPS&10mM propionate	0.978993	0.931601	1.06476	0.96122	1.0907	1.0922	1.07448	1.20117
			LPS&50mM propionate	1.03134	0.908901	1.07659	1.02253	1.1093	1.12827	1.10898	1.29329
			LPS&5mM butyrate	1.004	0.945042	1.11637	2.25863	1.15765	1.08899	2.94852	4.15364
			LPS&50mM butyrate	1.17006	1.3417	1.11571	1.0308	3.11931	3.49519	1.76232	3.90262
				LPS				LPS&acetate 50mM
			IL1β	0.927455	1.07255	0.91661	1.08339	0.38927	0.336787	0.298098	0.293042		p value=0.0286
			IL6	1.04208	0.957921	0.544845	1.45515	0.012674	0.018939	0.003216	0.168669		p value=0.0286
			IL8	0.891241	1.10876	0.888951	1.11105	0.258052	0.213257	0.174637	0.17723		p value=0.0286
			TNFα	0.929509	1.07049	0.930559	1.06944	0.196257	0.163561	0.161964	0.129427		p value=0.0286
				OC43				OC43&acetate 50mM
			IL1ß	1.27366	0.726337	0.801605	1.1984	0.244883	0.168554	0.181837	0.235403		p value=0.0286
			IL6	1.29923	0.700772	1.10938	0.890617	0.010526	0.000491	0.223203	0.18453		p value=0.0286
			IL8	0.968405	1.0316	1.1221	0.877905	0.152015	0.164974	0.189261	0.148544		p value=0.0286
			TNFα	1.54654	0.453462	0.514868	1.48513	0.287162	0.186629	0.316631	0.384371		p value=0.0286
			IFNβ	1.04399	0.956011	1.33187	0.668131	0.09638	0.160291	0.014551	0.016521		p value=0.0286
			Ctrl	RV	RV+Acetate
			0.98814	14.0718	9.63471		p RV vs RV+Acetate=0.0286
			1.01186	12.8452	9.72778
			0.949612	11.2871	7.52252
			1.05039	11.2676	5.62493
			PBMC-MaugOs			iPSCs-MaugOs
			OC43	OC43 acetate		OC43	Acetate
			1.2173	0.54811		0.835451	1.24336
			0.782698	0.866487		1.03487	0.960175
			1.06366	2.05014		0.947429	0.967146
			0.936342	0.388819		1.18225	1.05982
			p value=0.4857			p value=0.4857
			muc2			Villin			LGR5			KI67
			Ctrl	Acetate		Ctrl	Acetate		Ctrl	Acetate		Ctrl	Acetate
			1.47365	0.04633		0.755631	1.58298		1.53114	1.18853		1.0086	1.4703
			0.526355	0.17384		1.24437	2.15778		0.468857	1.61481		0.991402	1.68133
			0.663915	0.083943		1.29279	1.44255		1.07307	1.35143		1.20707	1.04186
			1.33608	0.048438		0.707205	3.49438		0.926929	3.54084		0.792926	0.74385
			p value=0.0286			p value=0.0286			p value=0.1143			p value=0.4857
			Ctrl	Acetate	OC43	OC43+acetate		p ctrl vs Acetate=0.0286
			0.718897	1.48206	2.97124	10.5244		p ctrl vs OC43=0.0286
			1.2811	1.5881	2.89485	9.84373		p OC43 vs OC43+acetate=0.0286
			1.2095	1.57475	3.19565	7.23686		p OC43 vs OC43+acetate=0.0286
			0.790503	1.36423	2.59902	7.79812
			IL1ß										IL6										IL8
			Ctrl	LPS	LPS+VX765	LPS+MCC950	LPS+Bay11						Ctrl	LPS	LPS+VX765	LPS+MCC950	LPS+Bay11						Ctrl	LPS	LPS+VX765	LPS+MCC950	LPS+Bay11
			12.8833	204.485	11.4493	12.9936	14.5379		p LPS vs LPS+VX765=0.0286				564.161	18830.9	1602.9	1049.36	413.818		p LPS vs LPS+VX765=0.0286				152.059	7026.61	2591.58	3539.57	1304.2		p LPS vs LPS+VX765=0.0286
			9.68441	89.215	21.0459	11.8905	16.3028		p LPS vs LPS+MCC950=0.0286				1309.05	5826.19	1329.55	1042.53	475.322		p LPS vs LPS+MCC950=0.0286				113.782	7969.5	3105.77	2525.23	843.597		p LPS vs LPS+MCC950=0.0286
			11.0081	112.931	12.5524	13.7657	13.5451		p LPS vs LPS+Bay11=0.0286				837.513	8908.23	1049.36	1104.03	488.99		p LPS vs LPS+Bay11=0.0286				135.472	5856.61	4367.63	4468.43	1820.94		p LPS vs LPS+Bay11=0.0286
			15.1997	120.432	14.8688	16.4131	15.4203						741.84	6933.26	1240.71	1097.2	529.992						141.852	6211.31	1037.53	5092.34	867.839
			IL1ß											IL6
			Ctrl	OC43	OC43+VX765	OC43+MCC950	OC43+Bay11							Ctrl	OC43	OC43+VX765	OC43+MCC950	OC43+Bay11
			17.2955	1256.58	31.1941	51.711	32.2971		p OC43 vs OC43+VX765=0.0286					393.316	32136.3	1862.58	1814.75	495.824		p OC43 vs OC43+VX765=0.0286
			16.9646	1418.84	51.0492	53.8068	26.7818		p OC43 vs OC43+MCC950=0.0286					529.992	21284.2	2354.62	1500.39	584.663		p OC43 vs OC43+MCC950=0.0286
			19.9429	1262.98	33.8414	71.7867	27.9952		p OC43 vs OC43+Bay11=0.0286					523.159	19459.6	1814.75	3366.02	523.159		p OC43 vs OC43+Bay11=0.0286
			16.5234	1443.22	39.1361	122.417	32.959							427.485	16343.4	1848.92	1432.05	441.153
			IL8											TNFα
			Ctrl	OC43	OC43+VX765	OC43+MCC950	OC43+Bay11							Ctrl	OC43	OC43+VX765	OC43+MCC950	OC43+Bay11
			172.474	9699.62	3395.4	3427.29	1082.19		p OC43 vs OC43+VX765=0.0286					517.294	839.056	537.979	505.803	477.457		p OC43 vs OC43+VX765=0.0286
			143.128	10175.5	4015.48	4121.38	2004.67		p OC43 vs OC43+MCC950=0.0286					475.159	631.443	546.406	455.24	424.596		p OC43 vs OC43+MCC950=0.0286
			121.438	9623.06	4261.73	5074.48	2589.03		p OC43 vs OC43+Bay11=0.0286					472.094	1097.23	469.03	516.528	398.549		p OC43 vs OC43+Bay11=0.0286
			140.576	10623.4	3572.75	5412.59	1480.27							459.837	927.924	485.884	602.331	448.345

[truncated: 4 more sheets: Fig. 6, Supplementary Fig. 6, Fig. 7, Supplementary Fig. 7]
